# Supplementary material for: Milk yield, rumen fermentation, and microbiota of Shami goats fed diets supplemented with spirulina and yeast
Source: AMB Express. 2025 Jul 21;15:108. doi: 10.1186/s13568-025-01916-3 (PMC12279650; doi:10.1186/s13568-025-01916-3)
Supplement: Supplementary file 3 — Supplementary Material 3. [file 13568_2025_1916_MOESM3_ESM.xlsx]

## Sheet: Sheet1
		Supplementary File 1: The chemical composition of Spirulina
	Proximate analysis
	Crude fiber	0.0356
	Crude protein	0.565
	Fat	0.0105
	Minerals
	Mg	0.0042
	Ca	0.0108
	P	0.0093
	Vitamins
	Ascorbic	1000 mg/ 100g
	β-Carotene	98.24 µg/100g
	Riboflavin	2.4 g/kg
	Phytogenic compounds
	Total flavonids		176 mg/100g
	Total phenols		1580 mg/100g
	Antioxidant activities
	Total antioxidant capacity			4662.5 mg/100g
	DPPHIC50			5.07 mg/ml
	DPPH (2,2-Diphenyl-1-Picrylhdrazyl)radical scavenging activity (IC50)
	Fatty acids	%
	caprlyic	1.6
	capric	34.62
	myristic	0.41
	tetradecenoic	0.58
	pentadecanoic	0.25
	palmitic	24.64
	palmatolic	0.76
	C16:1 cis 7	2.63
	Heptadecanoic	0.21
	hexadecanoic	0.25
	stearic	1.7
	Oleic	2.29
	Vaccinic	3.14
	C18:2 cis 5	1.84
	Linoleic	12.22
	gamma linolenc	11.51
	Eicsaenoic	0.24
	NA	1.11
